# Supplementary material for: Seasonal Carbonate Chemistry Covariation with Temperature, Oxygen, and Salinity in a Fjord Estuary: Implications for the Design of Ocean Acidification Experiments
Source: PLoS One. 2014 Feb 19;9(2):e89619. doi: 10.1371/journal.pone.0089619 (PMC3929711; doi:10.1371/journal.pone.0089619)
Supplement: Table S1 — Estimated intercept and slope coefficients and explained variance (R 2) corresponding to linear regression models relating log10-transformed pCO2 and Ωar to temperature, oxygen, and salinity. Slope coefficients that differ from zero are indicated by asterisks. Slopes with p-values <0.05, <0.01, and <0.001 correspond to *, **, and ***, respectively. (XLSX) [file pone.0089619.s001.xlsx]

## Sheet: Sheet1
			Temperature (°C)			Oxygen (umol kg1) × 10-3			Salinity
Variable	Region	Cruise	Intercept	Slope	R2	Intercept	Slope	R2	Intercept	Slope	R2
pCO2	Hood Canal	Feb. 2008	2.095 ±0.035	0.104 ±0.004***	0.95	3.44 ±0.014	-0.00219 ±0.00007***	0.969	0.013 ±0.339	0.100 ±0.011***	0.688
		Aug. 2008	4.203 ±0.055	-0.110 ±0.005***	0.918	3.541 ±0.014	-0.0032 ±0.00008***	0.976	-6.758 ±0.908	0.329 ±0.031***	0.725
		Sep. 2009	4.662 ±0.065	-0.143 ±0.006***	0.957	3.534 ±0.033	-0.00277 ±0.0002***	0.883	1.847 ±0.869	0.041 ±0.029	0.073
		Oct. 2010	2.412 ±0.822	0.067 ±0.076	0.014	3.325 ±0.031	-0.00143 ±0.00024***	0.406	3.597 ±0.300	-0.015 ±0.010	0.041
		Oct. 2011	5.989 ±0.116	-0.276 ±0.011***	0.907	3.502 ±0.023	-0.00294 ±0.00018***	0.817	2.819 ±0.649	0.010 ±0.022	0.004
	Admiralty Inlet	Feb. 2008	2.307 ±0.084	0.076 ±0.011***	0.398	2.875 ±0.055	-0.00003 ±0.00022	0	3.145 ±0.113	-0.009 ±0.004	0.082
		Aug. 2008	3.581 ±0.035	-0.066 ±0.003***	0.863	3.319 ±0.016	-0.00252 ±0.00008***	0.929	-0.067 ±0.198	0.096 ±0.006***	0.757
		Sep. 2009	3.466 ±0.043	-0.042 ±0.004***	0.680	3.269 ±0.014	-0.0015 ±0.00008***	0.872	1.145 ±0.109	0.060 ±0.004***	0.835
		Oct. 2010	3.100 ±0.055	-0.011 ±0.005	0.068	3.207 ±0.04	-0.00118 ±0.00021**	0.337	2.936 ±0.137	0.002 ±0.004	0.002
		Oct. 2011	3.173 ±0.057	-0.021 ±0.005*	0.193	3.179 ±0.023	-0.00126 ±0.00013***	0.608	2.370 ±0.133	0.019 ±0.004*	0.227
Omega	Hood Canal	Feb. 2008	0.347 ±0.017	-0.059 ±0.002***	0.961	-0.414 ±0.01	0.00123 ±0.00005***	0.95	1.337 ±0.231	-0.050 ±0.008***	0.545
		Aug. 2008	-1.303 ±0.054	0.107 ±0.005***	0.918	-0.657 ±0.018	0.00307 ±0.00009***	0.961	9.117 ±0.928	-0.312 ±0.031***	0.694
		Sep. 2009	-1.793 ±0.074	0.145 ±0.007***	0.948	-0.615 ±0.048	0.00264 ±0.00029***	0.764	0.331 ±0.917	-0.017 ±0.03	0.012
		Oct. 2010	-0.233 ±0.839	-0.002 ±0.077	0	-0.358 ±0.038	0.00082 ±0.00029*	0.129	-1.416 ±0.267	0.039 ±0.009*	0.26
		Oct. 2011	-3.11 ±0.087	0.275 ±0.008***	0.944	-0.595 ±0.028	0.00269 ±0.00021***	0.715	-0.665 ±0.635	0.014 ±0.021	0.007
	Admiralty Inlet	Feb. 2008	0.737 ±0.099	-0.108 ±0.013**	0.490	0.193 ±0.063	-0.00102 ±0.00025*	0.195	-0.966 ±0.105	0.030 ±0.003***	0.521
		Aug. 2008	-0.635 ±0.029	0.060 ±0.003***	0.888	-0.387 ±0.016	0.00225 ±0.00008***	0.916	2.577 ±0.194	-0.083 ±0.006***	0.711
		Sep. 2009	-0.532 ±0.034	0.040 ±0.003***	0.763	-0.327 ±0.013	0.00136 ±0.00007***	0.865	1.551 ±0.114	-0.052 ±0.004***	0.783
		Oct. 2010	-0.137 ±0.061	0.003 ±0.006	0.005	-0.239 ±0.05	0.00072 ±0.00026*	0.109	-0.392 ±0.143	0.009 ±0.005	0.063
		Oct. 2011	-0.217 ±0.05	0.014 ±0.005*	0.124	-0.229 ±0.023	0.00089 ±0.00013***	0.436	0.121 ±0.124	-0.006 ±0.004	0.034
